# Supplementary material for: EPMLR: sequence-based linear B-cell epitope prediction method using multiple linear regression
Source: BMC Bioinformatics. 2014 Dec 19;15(1):414. doi: 10.1186/s12859-014-0414-y (PMC4307399; doi:10.1186/s12859-014-0414-y)
Supplement: Additional file 1: — Information of selcted 500 RjRk. [file 12859_2014_414_MOESM1_ESM.xls]

## Sheet: Sheet1
Information of selcted 500 RjRk
First column: position of first residue; Second column: position of second residue; Third column: residue pair.
12	13	WK
13	14	WK
4	5	WK
9	15	HH
10	15	YC
5	6	WK
3	15	WH
6	10	WH
8	13	YC
9	14	YC
1	13	WH
2	14	WH
6	9	WY
1	11	MW
1	12	QW
3	13	MW
8	14	HH
12	15	WH
11	12	WK
1	10	FW
2	12	MW
3	12	FW
4	13	HM
5	8	HW
7	13	HH
14	15	WK
1	7	HH
2	8	HH
2	11	FW
3	9	WW
4	7	WH
5	8	WH
5	11	HH
11	13	CY
6	12	HH
9	10	WK
8	9	WK
10	11	WK
1	7	WW
2	8	WW
4	10	HH
4	11	HW
5	13	YW
7	8	WK
6	7	WK
1	4	EW
1	13	WY
3	12	HM
5	14	HM
7	9	HQ
9	11	WD
10	12	WD
2	11	HM
3	10	HW
4	7	EW
5	8	EW
8	10	CQ
8	14	WP
3	7	CQ
5	11	WW
7	9	CQ
9	13	WH
10	14	WH
4	7	WP
9	15	WP
11	13	WD
12	15	HW
7	10	WP
7	15	MQ
1	5	WM
1	10	HM
2	5	EW
13	15	CY
14	15	HQ
3	9	HH
6	9	HW
6	15	WN
5	8	WP
7	11	VW
4	5	CQ
7	13	WQ
2	3	WK
1	11	HH
4	14	MQ
5	7	WD
6	8	WD
6	10	VW
8	10	HQ
6	9	WP
1	2	CW
1	4	WD
1	10	WV
2	3	CW
2	11	YW
3	6	EW
4	10	WW
6	13	CH
6	13	HW
7	14	HW
8	11	WP
8	12	WH
12	13	TW
12	14	CY
3	4	WK
2	11	WV
4	12	YW
8	14	WH
9	10	HW
12	15	WD
1	10	YW
2	3	PM
2	15	MY
4	13	WV
4	14	MW
5	6	CQ
5	15	HH
7	9	WD
7	11	WH
10	15	QC
5	15	WG
2	5	WP
1	9	YW
3	11	YW
4	9	MW
5	15	MQ
4	7	HW
9	12	HW
11	14	HW
8	12	VW
3	6	WP
1	7	MH
2	11	CH
5	7	HW
5	12	HW
5	14	WM
5	14	WV
6	8	WL
6	15	WM
7	9	WL
7	10	HW
7	14	CH
8	9	HW
8	10	WD
8	11	HW
8	15	HW
9	13	WW
10	12	WN
10	13	HW
7	13	WP
1	2	WK
5	9	VW
4	7	MP
5	13	MQ
13	14	HQ
1	15	QW
5	13	WP
6	10	CE
6	14	KW
5	10	MW
11	12	TW
6	14	MQ
7	13	HQ
9	12	WP
1	4	CW
1	8	QW
1	14	EW
2	12	HH
3	14	WQ
4	14	HH
6	9	EW
10	12	CY
11	13	WQ
2	3	QW
3	12	WV
9	11	WN
10	12	WQ
1	14	WW
2	6	WM
7	13	KW
8	14	KW
10	11	TW
1	10	KW
9	12	WK
9	13	VW
2	5	WD
4	11	QW
5	13	KW
6	12	HQ
11	14	WD
12	15	QC
5	9	WG
3	13	MQ
8	13	WE
7	10	NW
5	11	PW
6	13	PQ
1	4	WM
1	10	CH
1	11	QF
1	11	YW
1	14	MY
1	15	WC
2	5	VW
2	8	MH
2	9	MC
2	10	YW
2	15	MR
4	5	QW
4	8	CQ
4	8	VW
4	9	HQ
5	7	CQ
5	11	WR
6	8	HQ
6	11	MW
6	12	PW
7	12	YC
11	15	WH
11	15	YM
13	14	TW
4	10	NW
8	15	WQ
1	15	WV
2	7	FW
2	15	EW
5	14	WN
6	14	YW
2	11	WR
3	12	KW
6	7	QW
9	11	HQ
9	15	WH
6	10	HH
2	7	HQ
5	8	MP
7	12	MW
10	15	WQ
11	14	VW
5	6	QW
1	12	CQ
2	9	QW
3	6	VW
3	10	QW
8	12	WM
11	12	HQ
12	13	HQ
12	15	WN
10	13	VW
7	14	PQ
1	10	MC
1	11	MQ
1	12	WH
2	5	CW
2	11	MC
2	12	MQ
2	13	WQ
3	8	HQ
3	8	MW
4	12	MQ
6	8	CQ
7	10	VW
7	12	CY
9	15	WQ
10	12	HQ
12	14	WQ
1	3	HM
1	14	HQ
4	9	FW
7	13	WR
4	6	PH
1	7	WR
1	8	WW
1	13	WN
2	9	WW
3	13	HH
4	8	WG
4	10	PW
9	14	WD
11	13	HQ
1	2	PM
1	6	HQ
1	9	WC
2	10	RH
2	14	WY
2	15	WW
3	15	WY
4	13	FW
5	9	CE
5	14	FW
6	7	CQ
6	8	WC
7	10	WH
7	14	WQ
8	11	WH
9	12	WH
10	13	WH
11	14	WH
11	15	MI
12	14	WD
13	15	WQ
14	15	TW
1	3	CD
8	13	WQ
8	15	PQ
11	14	WP
8	9	TW
1	12	MH
1	14	MR
5	14	WR
7	8	HW
8	9	WF
8	14	WQ
12	15	HC
13	15	WF
3	11	RH
7	8	QW
2	4	PH
3	5	GW
8	9	WP
9	10	MR
12	14	KW
9	10	TW
8	11	GW
2	5	HW
3	6	HW
4	6	WD
9	13	WM
9	13	WG
9	14	WQ
2	12	WG
4	14	WG
5	8	VW
8	11	WK
9	10	QW
9	15	WR
11	12	WR
12	13	WR
2	11	KW
3	4	QW
8	14	HQ
4	9	WG
5	7	HQ
10	13	WP
1	10	QR
1	2	WC
1	3	WD
1	4	HW
1	6	WE
1	8	RW
1	9	QW
1	11	HW
1	15	AW
2	3	WC
2	4	WD
2	8	WR
2	14	WN
2	15	WH
3	4	WC
3	5	HW
3	14	CQ
3	15	WN
4	5	GW
4	8	HH
4	8	WM
4	13	KW
4	15	WQ
5	9	WH
5	9	WM
5	10	CH
5	12	CH
6	9	WH
6	11	CH
6	12	NW
6	15	HM
7	14	HH
8	14	WW
8	15	CH
8	15	CW
9	11	CQ
9	14	FW
11	14	WN
12	15	WM
13	14	WC
13	15	WN
14	15	WC
5	12	PQ
2	11	QR
10	14	YM
4	12	RH
7	13	PW
6	12	WR
7	15	RH
8	10	WQ
8	12	YM
5	9	HH
8	11	NW
8	10	WN
9	15	RC
10	11	HQ
11	15	WG
3	15	RY
8	12	WG
1	2	TW
2	13	CQ
6	15	WV
7	13	WW
10	14	WM
11	15	RC
3	12	QR
12	15	WP
1	10	CK
2	4	YC
3	6	WD
4	12	CF
4	13	WR
4	15	CQ
5	12	QW
5	12	WR
8	13	QW
10	11	HW
10	15	FW
5	8	GW
10	15	WD
2	7	LW
3	5	KW
3	8	FW
3	12	YW
5	9	CQ
6	12	WQ
6	12	WP
10	12	CQ
10	12	QC
10	12	IW
1	2	WR
1	4	WP
2	13	WD
3	7	WR
4	8	HW
5	10	YR
7	12	WE
9	15	WD
12	15	VW
13	15	RC
2	15	QH
10	13	WK
2	6	WG
3	8	PW
4	9	PW
7	8	TW
4	9	RQ
1	9	RH
1	9	WK
2	5	WM
3	15	YP
4	6	HW
5	9	EW
5	11	CN
5	11	HQ
5	14	YW
5	15	EC
5	15	MW
7	8	HQ
8	14	WR
9	13	RC
9	13	YQ
9	15	WE
10	11	HM
12	15	WF
7	10	GW
2	4	EP
4	6	HQ
6	14	RH
9	13	YM
11	14	WK
3	13	WG
4	6	PW
5	9	HW
5	11	NW
6	7	AC
6	11	DW
9	11	QC
1	6	YR
2	7	MW
3	7	MI
3	12	WR
4	7	WD
4	11	WR
6	9	VW
6	13	PH
7	14	QW
8	15	HH
9	10	WF
12	14	WI
4	6	GW
1	13	GW
1	15	HV
9	12	GW
1	12	RW
2	3	WR
2	6	WR
